# Supplementary material for: Effect of the Soil Matric Potential on the Germination Capacity of Prosopis chilensis, Quillaja saponaria and Cryptocarya alba from Contrasting Geographical Origins
Source: Plants (Basel). 2022 Nov 2;11(21):2963. doi: 10.3390/plants11212963 (PMC9656835; doi:10.3390/plants11212963)
Supplement: Supplementary file 1 [file plants-11-02963-s001.zip]

Archive with 1 entries (1 files):
- plants-1954225-supplementary.pdf
